# Supplementary material for: Analytical Studies of Antimicrobial Peptides as Diagnostic Biomarkers for the Detection of Bacterial and Viral Pneumonia
Source: Bioengineering (Basel). 2022 Jul 11;9(7):305. doi: 10.3390/bioengineering9070305 (PMC9311714; doi:10.3390/bioengineering9070305)
Supplement: Supplementary file 1 [file bioengineering-09-00305-s001.zip]

Archive with 1 entries (1 files):
- bioengineering-1763051-supplementary.pdf
